# Supplementary material for: Validation of a Semi-Quantitative Food-Frequency Questionnaire for Dutch Pregnant Women from the General Population Using the Method or Triads
Source: Nutrients. 2020 May 8;12(5):1341. doi: 10.3390/nu12051341 (PMC7284899; doi:10.3390/nu12051341)
Supplement: Supplementary file 1 [file nutrients-12-01341-s001.zip]

Archive with 9 entries (9 files):
- Supplemental Figure S1 (portion sizes).pdf
- Supplemental Figure S2 (FFQ).pdf
- Supplemental Figure S3 (BA).pdf
- Supplemental Figure S4 (BA).pdf
- Supplemental Figure S5 (BA).pdf
- Supplemental Figure S6 (BA).pdf
- Supplemental Figure S7 (BA).pdf
- Supplemental table S1 (Food groups).pdf
- Supplemental table S2 (Correlations).pdf
